# Supplementary material for: Bunyaviruses Affect Growth, Sporulation, and Elicitin Production in Phytophthora cactorum
Source: Viruses. 2022 Nov 22;14(12):2596. doi: 10.3390/v14122596 (PMC9788385; doi:10.3390/v14122596)
Supplement: Supplementary file 1 [file viruses-14-02596-s001.zip]

Archive with 2 entries (2 files):
- Supplementary1_PCA_and_heatmap_deseq2.pdf
- Supplementary_Table S1.pdf
